# Supplementary material for: Fast multi-core based multimodal registration of 2D cross-sections and 3D datasets
Source: BMC Bioinformatics. 2010 Jan 11;11:20. doi: 10.1186/1471-2105-11-20 (PMC2821319; doi:10.1186/1471-2105-11-20)
Supplement: Additional file 1 — Yellow Dog Linux 6.1 with kernel 2.6.23-9 was installed on the console and the source-code was compiled with the GNU c compiler (gcc) version 4.1.1. [file 1471-2105-11-20-S1.zip]

Archive with 31 entries (22 files):
- source/
- source/make.env
- source/make.footer
- source/make.footer~
- source/make.header
- source/Makefile
- source/Makefile~
- source/multimodal_align
- source/multimodal_align.c
- source/multimodal_align.c~
- source/multimodal_align.d
- source/multimodal_align.h
- source/multimodal_align.o
- source/spu/
- source/spu/lib_multimodal_align_spu.a
- source/spu/lib_simple_spu.a
- source/spu/Makefile
- source/spu/Makefile~
- source/spu/multimodal_align_spu
- source/spu/multimodal_align_spu-embed.o
- source/spu/multimodal_align_spu.c
- source/spu/multimodal_align_spu.d
- source/spu/multimodal_align_spu.o
- source/sysroot/
- source/sysroot/opt/
- source/sysroot/opt/ibm/
- source/sysroot/opt/ibm/cell-sdk/
- source/sysroot/opt/ibm/cell-sdk/prototype/
- source/sysroot/opt/ibm/cell-sdk/prototype/bin/
- source/sysroot/opt/ibm/cell-sdk/prototype/bin/samples/
- source/sysroot/opt/ibm/cell-sdk/prototype/bin/samples/multimodal_align
