# Supplementary material for: Fast multi-core based multimodal registration of 2D cross-sections and 3D datasets
Source: BMC Bioinformatics. 2010 Jan 11;11:20. doi: 10.1186/1471-2105-11-20 (PMC2821319; doi:10.1186/1471-2105-11-20)
Supplement: Additional file 1 — Yellow Dog Linux 6.1 with kernel 2.6.23-9 was installed on the console and the source-code was compiled with the GNU c compiler (gcc) version 4.1.1. [file 1471-2105-11-20-S1.zip › source/make.header]

# --------------------------------------------------------------  
# (C)Copyright 2001,2006,                                         
# International Business Machines Corporation,                    
# Sony Computer Entertainment, Incorporated,                      
# Toshiba Corporation,                                            
#                                                                 
# All Rights Reserved.                                            
# --------------------------------------------------------------  
# PROLOG END TAG zYx                                              

# This file contains definitions that are sometimes needed in advance
# to process the Makefile

########################################################################
#                    	OS Definitions
########################################################################

SHELL			:= /bin/bash

ifeq "$(findstring en_US,$(LANG))" "en_US"
  # LANG=en_US* causes bash to misinterpret [a-z]* as [a-zA-Z]*
  export LANG=C
endif

ifndef TERM
  TERM			:= ansi
endif

ifndef USR_LOCAL
  export USR_LOCAL	:= /usr/local
endif

ifndef CELL_TOP
  export CELL_TOP	 = $(dir $(filter %/make.header,$(MAKEFILE_LIST)))
endif

ifneq "$(MAKEFILE_LIST)" ""
  include $(CELL_TOP)/make.env
endif

__MAKE_HEADER__		:= 1
