# Supplementary material for: Fast multi-core based multimodal registration of 2D cross-sections and 3D datasets
Source: BMC Bioinformatics. 2010 Jan 11;11:20. doi: 10.1186/1471-2105-11-20 (PMC2821319; doi:10.1186/1471-2105-11-20)
Supplement: Additional file 1 — Yellow Dog Linux 6.1 with kernel 2.6.23-9 was installed on the console and the source-code was compiled with the GNU c compiler (gcc) version 4.1.1. [file 1471-2105-11-20-S1.zip › source/Makefile]

# --------------------------------------------------------------  
# (C)Copyright 2001,2006,                                         
# International Business Machines Corporation,                    
# Sony Computer Entertainment, Incorporated,                      
# Toshiba Corporation,                                            
#                                                                 
# All Rights Reserved.                                            
# --------------------------------------------------------------  
# PROLOG END TAG zYx                                              

########################################################################
#			Subdirectories
########################################################################

DIRS		:= 	spu


########################################################################
#                       Target
########################################################################

PROGRAM_ppu	:= 	multimodal_align


########################################################################
#                       Local Defines
########################################################################

IMPORTS         := spu/lib_multimodal_align_spu.a -lspe

INSTALL_DIR	= $(SDKBIN)/samples
INSTALL_FILES	= $(PROGRAM_ppu)

########################################################################
#			make.footer
########################################################################

ifdef CELL_TOP
	include $(CELL_TOP)/make.footer
else
	include make.footer
endif
