# Supplementary material for: Fast multi-core based multimodal registration of 2D cross-sections and 3D datasets
Source: BMC Bioinformatics. 2010 Jan 11;11:20. doi: 10.1186/1471-2105-11-20 (PMC2821319; doi:10.1186/1471-2105-11-20)
Supplement: Additional file 1 — Yellow Dog Linux 6.1 with kernel 2.6.23-9 was installed on the console and the source-code was compiled with the GNU c compiler (gcc) version 4.1.1. [file 1471-2105-11-20-S1.zip › source/multimodal_align.c~]

/* --------------------------------------------------------------  */
/* (C)Copyright 2001,2006,                                         */
/* International Business Machines Corporation,                    */
/* Sony Computer Entertainment, Incorporated,                      */
/* Toshiba Corporation,                                            */
/*                                                                 */
/* All Rights Reserved.                                            */
/* --------------------------------------------------------------  */
/* PROLOG END TAG zYx                                              */

#include <stdlib.h>
#include <stdio.h>
#include <errno.h>
#include <libspe.h>
#include "multimodal_align.h"
#include <time.h>
#include <sys/time.h>
#include <math.h>
#include <altivec.h>
#include <vec_types.h>

#define MODUL 1.44269504

extern spe_program_handle_t multimodal_align_spu;

unsigned char target[22937600] __attribute__ ((aligned(16)));
unsigned char slice[44800] __attribute__ ((aligned(16)));
unsigned char temp[44800] __attribute__ ((aligned(16)));
unsigned char temp_slice[44800] __attribute__ ((aligned(16)));
//unsigned char test_array[1024] __attribute__ ((aligned(16)));
float result[SPU_THREADS][8] __attribute__ ((aligned(16)));


//########## ZEITMESSUNGSFUNKTION #########//
double seconds(void) {
	struct timezone tz;
	struct timeval t;
	gettimeofday(&t,&tz);
	return (double) t.tv_sec + ((double)t.tv_usec/1e6);
}

void rotate2D(int alpha, unsigned char* data, unsigned char* source)
{
  int centx,centy;
  int x,y,z,neux,neuy,altx,alty,slice,dum1,dum2;
  double cosinus,sinus,pufx,pufy,dum;
   
  centx=xmax_s/2;
  centy=ymax_s/2;
  dum=(M_PI/180.0)*(double)(alpha);
  cosinus=cos((double)(dum));
  sinus=sin((double)(dum));
  
  for(y=0;y<ymax_s;y++) {
    dum2=y*xmax_s;
    for(x=0;x<xmax_s;x++) {
      altx=x-centx;
      alty=y-centy;
      pufx= cosinus*(double)(altx)+sinus*(double)(alty);
      pufy=-sinus*(double)(altx)  +cosinus*(double)(alty);
      neux=(int)(pufx+0.5)+centx;
      neuy=(int)(pufy+0.5)+centy;
      if((neux<0)||(neux>=xmax_s)||(neuy<0)||(neuy>=ymax_s))
        data[x+dum2]=background;
      else
        data[x+dum2]=source[neux+neuy*xmax_s];
    }
  }
 
}

void translate2D_v(int tx,int ty, unsigned char* data, unsigned char* source)
{
  	short 	x, y,
			neux, neuy;
	
	int start;
	
	vector signed short vecss_tx = vec_splats((signed short)tx),
						vecss_ty = vec_splats((signed short)ty),
						vecss_neuy = vec_splats((signed short)ty), 
						vecss_neux,
						vecss_xmax = vec_splats((signed short)xmax_s), 
						vecss_one = vec_splats((signed short)1),
						vecss_eight = vec_splats((signed short)8), 
						vec_neux, vec_neuy,	
						vec_xmaxcp = vec_splats((short)(xmax_s-1)),
						vec_ymaxcp = vec_splats((short)(ymax_s-1)),
						vec_nullcp = vec_splats((short)0),
						vec_data, vec_source,
						vecss_start,
						vec_background = vec_splats((short)background);
	vector unsigned short	vec_select,
							vec_null = vec_splats((unsigned short)0);

 	//Translatiere in allen y-Koordinaten
	for(y=0; y<ymax_s; y++) {
	
		vecss_neux = (vector signed short){0,1,2,3,4,5,6,7};
		vecss_neux += vecss_tx;
		
		//Translatiere alle x-Koordinaten
		for(x=0; x<xmax_s; x+=8) {
				
			start = vec_extract(vecss_neux,0) + vec_extract(vecss_neuy,0) * 2;  

			vec_source = (vector signed short){	source[start],
												source[start+1],
												source[start+2],
												source[start+3],
												source[start+4],
												source[start+5],
												source[start+6],
												source[start+7]};
			//Bestimme ob ausserhalb des Bildes
			vec_select = vec_or(vec_cmpgt(vec_nullcp, vecss_neux), vec_null);
			vec_select = vec_or(vec_cmpgt(vecss_neux, vec_xmaxcp), vec_select);
			vec_select = vec_or(vec_cmpgt(vec_nullcp, vecss_neuy), vec_select);
			vec_select = vec_or(vec_cmpgt(vecss_neuy, vec_ymaxcp), vec_select);

			//Translatiere
			vec_data = vec_sel(vec_source, vec_background, vec_select); 
			
			start = vec_extract(vecss_neux,0) -  tx + (vec_extract(vecss_neuy,0) - ty) * 2;
			
			data[start] = (unsigned char)vec_extract(vec_data, 0);
			data[start+1] = (unsigned char)vec_extract(vec_data, 1);
			data[start+2] = (unsigned char)vec_extract(vec_data, 2);
			data[start+3] = (unsigned char)vec_extract(vec_data, 3);
			data[start+4] = (unsigned char)vec_extract(vec_data, 4);
			data[start+5] = (unsigned char)vec_extract(vec_data, 5);
			data[start+6] = (unsigned char)vec_extract(vec_data, 6);
			data[start+7] = (unsigned char)vec_extract(vec_data, 7);
			
			vecss_neux += vecss_eight;
		}
		vecss_neuy += vecss_one;
	}
}


void translate2D_0(int tx,int ty, unsigned char* data, unsigned char* source)
{
  int centx,centy;
  int x,y,z,neux,neuy,neuz,altx,alty,slice,image,dum1,dum2;
   
	for(y=0;y<ymax_s;y++) {
		dum2=y*xmax_s;
		for(x=0;x<xmax_s;x++) {
			neux=x+tx;
			neuy=y+ty;
			if((neux<0)||(neux>=xmax_s)||(neuy<0)||(neuy>=ymax_s))
				data[x+dum2]=background;
			else
				data[x+dum2]=source[neux+neuy*xmax_s];
		}
	}
}

float calculate_mutual_information4(int tz, unsigned char* data, unsigned char* source)
{
  int x,y,z,i,a,b,c,slice;
  float dum1,dum2,dum3,mw1,mw2,dum4;
  float sum=0.0,max=0.0;
  float probn[64],probm[64],probnm[64][64];
  FILE *fp;
  float dumf1,dumf2,dumf3;
  int x_t,y_t,z_t,dumi1,dumi2,dumi3;
  
  z=tz;
  dumi1=imagesize_t*z_t;
  for(i=0;i<64;i++) {
	  probn[i]=probm[i]=0.0;
		for(x=0;x<64;x++) {
		  probnm[i][x]=0.0;
		}
	}
	
	
	for (y=0;y<ymax_s;y++) {
	  dumi1=y*xmax_s;
		dumi2=y*xmax_t+z*imagesize_t;
	  for (x=0;x<xmax_s;x++) {
			probn[source[x+dumi1]/4]+=1.0;
			probm[data[x+dumi2]/4]+=1.0;
			if((data[x+dumi2]>background) && (source[x+dumi1]>background)) {
	    	b=source[x+dumi1]/4;
	    	a=data[x+dumi2]/4;
			}
			else 
		  	a=b=0;
			probnm[a][b]++;
		}
	}
	max=0.0;
  for(x=background;x<64;x++) 
	  max+=probn[x];
  for(x=background;x<64;x++) 
    probn[x]/=max;
  max=0.0;
  for(x=background;x<64;x++) 
    max+=probm[x];
  for(x=background;x<64;x++) 
    probm[x]/=max;
	max=0.0;
	for(x=background;x<64;x++) {
	  for(y=background;y<64;y++) {
		  max+=probnm[x][y];
		}
	}
	for(x=background;x<64;x++) {
	  for(y=background;y<64;y++) {
	    probnm[x][y]/=max;
		}
	}
	for(x=background;x<64;x++) {
	  dum1=probn[x];
	  for(y=background;y<64;y++) {
		  dum2=probm[y];
			dum3=probnm[x][y];
			if ((dum1==0.0)||(dum2==0.0)||(dum3==0.0)) dum4=0.0;
      else dum4=dum3*MODUL*log(dum3/(dum1*dum2));
			sum+=dum4;
		}
	}
	return(sum);  
} 


void loadfileraw(const char* filename, byte *data,int volumesize)
{
	char dum[1000], s[3]="@1";
	FILE *fp;
		
	if ((fp=fopen(filename,"rb"))==NULL)
	{
	  printf("Datei gibt es nicht !\n");
		exit(0);
	}
	fread(data,volumesize,1,fp);
	fclose(fp);
}

int main(int argc, char* argv[])
{
	speid_t spe_ids[SPU_THREADS];
  	int i,  status = 0;
	context ctx[SPU_THREADS] __attribute__ ((aligned(16)));
	
	int counter = 0,
		c, ppu_c,
		alpha,
		offset_x,
		offset_y;

	float best_x,best_y,best_z,best_alpha,best_cc,
			dumf1;
	time_t start,ende;
	clock_t tmpclk, zeit;

	double 	sekunden,
		ta, tc1, tc2, te; 	
	int dumi1[2];
	FILE *fp;
	int zmax = 176;
	
	if (argc!=5) {
    		printf("Usage: aligntest BACKGROUND TARGETFILE SLICEFILE RESULTFILE\n");
    		exit(0);
  	}
	
  	xmax_t=xmax_s=256;
  	ymax_t=ymax_s=175;
  	zmax_t=512;
	best_cc=0;
  	background=atoi(argv[1]);
  	imagesize_t=xmax_t*ymax_t;
 	volumesize_t=imagesize_t*zmax_t;
  	imagesize_s=xmax_s*ymax_s;
	loadfileraw(argv[2],target,volumesize_t);
	fp=fopen(argv[4],"w"); 
	
	int filenr;
	for(filenr = 0; filenr < 1; filenr++) {
	
		//loadfileraw(slicefiles[filenr],slice,imagesize_s);
		loadfileraw(argv[3],slice,imagesize_s);
		
		memcpy(temp,slice,imagesize_s*sizeof(unsigned char));
		memcpy(temp_slice,slice,imagesize_s*sizeof(unsigned char));
		
		
		for(i=0;i<SPU_THREADS;i++) {
			ctx[i].dumi1=xmax_s;
			ctx[i].dumi2=ymax_s;
			ctx[i].slice=slice;
			ctx[i].dumi3=i;
			ctx[i].result=result;
		}

		//Beginn Zeitmessung
		ta = seconds();

		//Iteriere ueber 204 Slices (34 pro SPU)
		for(c=0;c<zmax;) {
		
			counter++;	
			tc1 = seconds();
			
			for(i=0; i<SPU_THREADS; i++) { 
			
				ctx[i].target=&target[(c)*imagesize_t];
				result[i][0]=(float)(c++);
				spe_ids[i] = spe_create_thread(0, &simple_test02_spu, &ctx[i], NULL, -1, 0);
	      
				if (spe_ids[i] == 0) {
					fprintf(stderr, "Failed spu_create_thread(rc=%p, errno=%d)\n", spe_ids[i], errno);
					exit(1);
				}
			}	
				for (i=0; i<SPU_THREADS; i++) {
					(void)spe_wait(spe_ids[i], &status, 0);
				}
						
				//speichere bestes Ergebnis
				for(i=0;i<SPU_THREADS;i++) {
					//printf("SPU=%d\tz=%f\tx=%f\ty=%f\tz=%f\talpha=%f\tnmi=%f\n",i,result[i][0],result[i][1],result[i][2],result[i][3],result[i][4],result[i][5]);
					
					if(result[i][5]>best_cc) {
						best_cc=result[i][5];
						best_x=result[i][1];
						best_y=result[i][2];
						best_z=result[i][3];
						best_alpha=result[i][4];
					}
				}
				//printf("\nSPUs Slice %f bis %f fertig (%lf Sek)", result[0][0], result[SPU_THREADS-1][0], seconds()-ta);
			tc2 = seconds();				
		
		}
		printf("\n\n");
		
		//Ende Zeitmessung
		te = seconds();

		//Speichere Ergebnis in Datei
		fprintf(fp,"%d volume slices aligned: ", c);   		
		fprintf(fp, "Best Alignment:slice#%d\tNMI score=%f", (int)(best_z), best_cc);
		fprintf(fp, "X-translation=%d\tY-translation=%d\tRotation=%d\n", (int)(best_x), (int)(best_y), (int)(best_alpha));    
		fprintf(fp,"Time: %lf seconds\n", te - ta);
		
	}
	fprintf(fp,"\nThe program has successfully executed.\n");
	fclose(fp);
	
	return (0);
}
