# Supplementary material for: Fast multi-core based multimodal registration of 2D cross-sections and 3D datasets
Source: BMC Bioinformatics. 2010 Jan 11;11:20. doi: 10.1186/1471-2105-11-20 (PMC2821319; doi:10.1186/1471-2105-11-20)
Supplement: Additional file 1 — Yellow Dog Linux 6.1 with kernel 2.6.23-9 was installed on the console and the source-code was compiled with the GNU c compiler (gcc) version 4.1.1. [file 1471-2105-11-20-S1.zip › source/multimodal_align.d]

multimodal_align.o multimodal_align.i multimodal_align.lst multimodal_align.d : multimodal_align.c \
  /usr/lib/gcc/ppu/4.1.1/include/altivec.h /usr/include/stdlib.h \
  /usr/include/features.h /usr/include/sys/cdefs.h \
  /usr/include/bits/wordsize.h /usr/include/gnu/stubs.h \
  /usr/include/gnu/stubs-32.h /usr/lib/gcc/ppu/4.1.1/include/stddef.h \
  /usr/include/sys/types.h /usr/include/bits/types.h \
  /usr/include/bits/typesizes.h /usr/include/time.h /usr/include/endian.h \
  /usr/include/bits/endian.h /usr/include/sys/select.h \
  /usr/include/bits/select.h /usr/include/bits/sigset.h \
  /usr/include/bits/time.h /usr/include/sys/sysmacros.h \
  /usr/include/bits/pthreadtypes.h /usr/include/alloca.h \
  /usr/include/stdio.h /usr/include/libio.h /usr/include/_G_config.h \
  /usr/include/wchar.h /usr/include/bits/wchar.h /usr/include/gconv.h \
  /usr/lib/gcc/ppu/4.1.1/include/stdarg.h /usr/include/bits/stdio_lim.h \
  /usr/include/bits/sys_errlist.h /usr/include/errno.h \
  /usr/include/bits/errno.h /usr/include/linux/errno.h \
  /usr/include/asm/errno.h /usr/include/asm-generic/errno.h \
  /usr/include/asm-generic/errno-base.h /usr/include/libspe.h \
  /usr/include/cbea_map.h multimodal_align.h /usr/include/sys/time.h \
  /usr/include/math.h /usr/include/bits/huge_val.h \
  /usr/include/bits/mathdef.h /usr/include/bits/mathcalls.h \
  /usr/lib/gcc/ppu/4.1.1/include/altivec.h \
  /usr/lib/gcc/ppu/4.1.1/include/vec_types.h
