# Supplementary material for: Fast multi-core based multimodal registration of 2D cross-sections and 3D datasets
Source: BMC Bioinformatics. 2010 Jan 11;11:20. doi: 10.1186/1471-2105-11-20 (PMC2821319; doi:10.1186/1471-2105-11-20)
Supplement: Additional file 1 — Yellow Dog Linux 6.1 with kernel 2.6.23-9 was installed on the console and the source-code was compiled with the GNU c compiler (gcc) version 4.1.1. [file 1471-2105-11-20-S1.zip › source/multimodal_align.h]

#define SPU_THREADS 	6

typedef unsigned char byte;

typedef struct {
  int dumi1;
	int dumi2;
	unsigned char *target;
	unsigned char *slice;
	float *result;
	int dumi3;
	int dumi4;
	float dumf1;
	} context;


int xmax_t,ymax_t,zmax_t,xmax_s,ymax_s,volumesize_t,imagesize_t,imagesize_s;
int background;
