# Supplementary material for: Fast multi-core based multimodal registration of 2D cross-sections and 3D datasets
Source: BMC Bioinformatics. 2010 Jan 11;11:20. doi: 10.1186/1471-2105-11-20 (PMC2821319; doi:10.1186/1471-2105-11-20)
Supplement: Additional file 1 — Yellow Dog Linux 6.1 with kernel 2.6.23-9 was installed on the console and the source-code was compiled with the GNU c compiler (gcc) version 4.1.1. [file 1471-2105-11-20-S1.zip › source/spu/multimodal_align_spu.c]

#include <stdio.h>
#include <spu_intrinsics.h>
#include <spu_mfcio.h>
#include <math.h>
#include <simdmath.h>
#include "../multimodal_align.h"
#include <time.h>
#define MODUL 1.44269504

#define MULTIPLY(a,b)(spu_extract(spu_mulo((vector signed short)spu_promote(a,0),(vector signed short)spu_promote(b,0)),0))

volatile context ctx;
volatile unsigned char slice[44800];
volatile unsigned char target[44800];
volatile unsigned char temp[44800];
volatile unsigned char temp_slice[44800];
volatile int xmax,ymax;
volatile float result[8];

int background=0, no_spu=0;
float overlapindex;

vector float spu_c_invert(const vector float v)
{
	const vector float re = spu_re(v);
	
	return spu_sub(spu_add(re, re), spu_mul(spu_mul(re, re), v));
}

unsigned short vector_us_sum(const vector unsigned short x) {
	
	unsigned short sum;
	
	sum = spu_extract(x,0) + spu_extract(x,1) + spu_extract(x,2) + spu_extract(x,3)
			+ spu_extract(x,4) + spu_extract(x,5) + spu_extract(x,6) + spu_extract(x,7);
			
	return sum;		
}

float vector_f_sum(const vector float x) {
	
	float sum;
	
	sum = spu_extract(x,0) + spu_extract(x,1) + spu_extract(x,2) + spu_extract(x,3);
			
	return sum;		
}

float vector_f_sum_2(const vector float v) {
	
  vector float c12, c2, c3, c4, c34;
  
//#ifdef __SPU__
  vector float result;

  c2 = spu_rlqwbyte(v, 4);
  c3 = spu_rlqwbyte(v, 8);
  c4 = spu_rlqwbyte(v, 12);
  c12 = spu_add(v,  c2);
  c34 = spu_add(c3, c4);

  result = spu_add(c12, c34);
  return (spu_extract(result, 0));
/*#else
  union {
    vector float fv;
    float f[4];
  } result;

  c2 = vec_splat(v, 1);
  c3 = vec_splat(v, 2);
  c4 = vec_splat(v, 3);
  c12 = vec_add(v,  c2);
  c34 = vec_add(c3, c4);

  result.fv = vec_add(c12, c34);
  return (result.f[0]);
#endif*/		
}


void rotate2D(int alpha, unsigned char* data, unsigned char* source)
{
	int x, y, start;
			
	float 	dum = (M_PI/180.0)*(float)(alpha),
			cosinus = cos((float)(dum)), 
			sinus = sin((float)(dum));
			
	vector float 	vecf_cos = spu_splats(cosinus),
					vecf_sin = spu_splats(sinus),
					vecf_msin = spu_splats(-sinus),
					vecf_half = spu_splats((float)0.5),
					vecf_pufx, vecf_pufy;
					
			
	vector signed int 	vecsi_altx = (vector signed int){0,1,2,3},	
						vecsi_neux, vecsi_neuy,
						vecsi_xmax = spu_splats(xmax),
						vecsi_xmaxcp = spu_splats(xmax-1),
						vecsi_ymaxcp = spu_splats(ymax-1),
						vecsi_null = spu_splats(0),
						vecsi_one = spu_splats(1),
						vecsi_four = spu_splats(4),
						vecsi_tmp, vecsi_source, vecsi_data,
						vecsi_background = spu_splats(background),
						vecsi_centy = spu_splats(ymax/2),
						vecsi_centx = spu_splats(xmax/2),
						vecsi_alty = spu_splats(-ymax/2);			
   
	
	vector unsigned int	vecui_select,
						vecui_null = spu_splats((unsigned int)0);
 
	for(y=0; y<ymax; y++) {
	
		vecsi_altx = (vector signed int){0,1,2,3};
		vecsi_altx -= vecsi_centx;
		
    	for(x=0;x<xmax;x+=4) {
      			
			  		
      		vecf_pufx = vecf_cos * spu_convtf(vecsi_altx,0) + vecf_sin * spu_convtf(vecsi_alty,0);
      		vecf_pufy = vecf_msin * spu_convtf(vecsi_altx,0)  + vecf_cos * spu_convtf(vecsi_alty,0);
      			
			vecsi_neux = spu_convts(vecf_pufx + vecf_half,0) + vecsi_centx;
      		vecsi_neuy = spu_convts(vecf_pufy + vecf_half,0) + vecsi_centy;
      			
			vecsi_tmp = vecsi_neux + vecsi_neuy * vecsi_xmax;
			vecsi_source = (vector signed int){	source[spu_extract(vecsi_tmp,0)],
												source[spu_extract(vecsi_tmp,1)],
												source[spu_extract(vecsi_tmp,2)],
												source[spu_extract(vecsi_tmp,3)]};		
		
			//Bestimme ob ausserhalb des Bildes
			vecui_select = spu_or(spu_cmpgt(vecsi_null, vecsi_neux), vecui_null);
			vecui_select = spu_or(spu_cmpgt(vecsi_neux, vecsi_xmaxcp), vecui_select);
			vecui_select = spu_or(spu_cmpgt(vecsi_null, vecsi_neuy), vecui_select);
			vecui_select = spu_or(spu_cmpgt(vecsi_neuy, vecsi_ymaxcp), vecui_select);

			//Rotiere
			vecsi_data = spu_sel(vecsi_source, vecsi_background, vecui_select);
			
			//start = x + MULTIPLY(y, xmax);
			start = x + y * xmax;
			data[start] = (unsigned char)spu_extract(vecsi_data, 0);
			data[start+1] = (unsigned char)spu_extract(vecsi_data, 1);
			data[start+2] = (unsigned char)spu_extract(vecsi_data, 2);
			data[start+3] = (unsigned char)spu_extract(vecsi_data, 3);
			
			vecsi_altx += vecsi_four;
    	}		
		vecsi_alty += vecsi_one;		
  	}
}


void translate2D_0(int tx,int ty, unsigned char* data, unsigned char* source)
{
  	short 	x, y;
	
	int start;
	
	vector signed short vecss_tx = spu_splats((signed short)tx),
						vecss_neuy = spu_splats((signed short)ty), 
						vecss_neux,
						vecss_one = spu_splats((signed short)1),
						vecss_eight = spu_splats((signed short)8), 
						vec_xmaxcp = spu_splats((short)(xmax-1)),
						vec_ymaxcp = spu_splats((short)(ymax-1)),
						vec_nullcp = spu_splats((short)0),
						vec_data, vec_source,
						vec_background = spu_splats((short)background);
	vector unsigned short	vec_select,
							vec_null = spu_splats((unsigned short)0);

 	//Translatiere in allen y-Koordinaten
	for(y=0; y<ymax; y++) {
	
		vecss_neux = (vector signed short){0,1,2,3,4,5,6,7};
		vecss_neux += vecss_tx;
		
		//Translatiere alle x-Koordinaten
		for(x=0; x<xmax; x+=8) {
				
			start = spu_extract(vecss_neux,0) + spu_extract(vecss_neuy,0) * xmax;  

			vec_source = (vector signed short){	source[start],
												source[start+1],
												source[start+2],
												source[start+3],
												source[start+4],
												source[start+5],
												source[start+6],
												source[start+7]};
						
			//Bestimme ob ausserhalb des Bildes
			vec_select = spu_or(spu_cmpgt(vec_nullcp, vecss_neux), vec_null);
			vec_select = spu_or(spu_cmpgt(vecss_neux, vec_xmaxcp), vec_select);
			vec_select = spu_or(spu_cmpgt(vec_nullcp, vecss_neuy), vec_select);
			vec_select = spu_or(spu_cmpgt(vecss_neuy, vec_ymaxcp), vec_select);

			//Translatiere
			vec_data = spu_sel(vec_source, vec_background, vec_select); 
			
			start = spu_extract(vecss_neux,0) -  tx + (spu_extract(vecss_neuy,0) - ty) * xmax;
			
			data[start] = (unsigned char)spu_extract(vec_data, 0);
			data[start+1] = (unsigned char)spu_extract(vec_data, 1);
			data[start+2] = (unsigned char)spu_extract(vec_data, 2);
			data[start+3] = (unsigned char)spu_extract(vec_data, 3);
			data[start+4] = (unsigned char)spu_extract(vec_data, 4);
			data[start+5] = (unsigned char)spu_extract(vec_data, 5);
			data[start+6] = (unsigned char)spu_extract(vec_data, 6);
			data[start+7] = (unsigned char)spu_extract(vec_data, 7);
			
			vecss_neux += vecss_eight;
		}
		vecss_neuy += vecss_one;
	}
}

/****  VIERFACH AUFGEROLLT ****/
void translate2D_4(int tx,int ty, unsigned char* data, unsigned char* source)
{
  	short 	x, y;
	
	int start, start2, start3, start4, tmp, tmp2;
	
	vector signed short vecss_tx = spu_splats((signed short)tx),
						vecss_neuy = spu_splats((signed short)ty),
						vecss_neux, vecss_neux2, vecss_neux3, vecss_neux4,
						vecss_one = spu_splats((signed short)1),
						vecss_eight = spu_splats((signed short)8),
						vecss_32 = spu_splats((signed short)32),
						vec_xmaxcp = spu_splats((short)(xmax-1)),
						vec_ymaxcp = spu_splats((short)(ymax-1)),
						vec_nullcp = spu_splats((short)0),
						vec_data, vec_source, vec_source2, vec_data2, vec_source3, vec_data3, vec_source4, vec_data4,
						vec_background = spu_splats((short)background);
	vector unsigned short	vec_select, vec_select2, vec_select3, vec_select4, vec_selectx,
							vec_null = spu_splats((unsigned short)0);

 	//Translatiere in allen y-Koordinaten
	for(y=0; y<ymax; y++) {
	
		vecss_neux = (vector signed short){0,1,2,3,4,5,6,7};
		vecss_neux += vecss_tx;
		vecss_neux2 = vecss_neux + vecss_eight;
		vecss_neux3 = vecss_neux2 + vecss_eight;
		vecss_neux4 = vecss_neux3 + vecss_eight;
		vec_selectx = spu_or(spu_cmpgt(vec_nullcp, vecss_neuy), spu_cmpgt(vecss_neuy, vec_ymaxcp));
		tmp = tx - MULTIPLY((spu_extract(vecss_neuy,0) - ty), xmax);
		tmp2 = MULTIPLY(spu_extract(vecss_neuy,0), xmax);
		
		
		//Translatiere alle x-Koordinaten
		for(x=0; x<xmax; x+=32) {
				
			start = spu_extract(vecss_neux,0) + tmp2;
			start2 = spu_extract(vecss_neux2,0) + tmp2;
			start3 = spu_extract(vecss_neux3,0) + tmp2;
			start4 = spu_extract(vecss_neux4,0) + tmp2;	

			vec_source = (vector signed short){	source[start],
												source[start+1],
												source[start+2],
												source[start+3],
												source[start+4],
												source[start+5],
												source[start+6],
												source[start+7]};
												
			vec_source2 = (vector signed short){source[start2],
												source[start2+1],
												source[start2+2],
												source[start2+3],
												source[start2+4],
												source[start2+5],
												source[start2+6],
												source[start2+7]};
			vec_source3 = (vector signed short){source[start3],
												source[start3+1],
												source[start3+2],
												source[start3+3],
												source[start3+4],
												source[start3+5],
												source[start3+6],
												source[start3+7]};
												
			vec_source4 = (vector signed short){source[start4],
												source[start4+1],
												source[start4+2],
												source[start4+3],
												source[start4+4],
												source[start4+5],
												source[start4+6],
												source[start4+7]};													
			
			
			
			//Bestimme ob ausserhalb des Bildes
			vec_select = spu_or(spu_cmpgt(vec_nullcp, vecss_neux), vec_null);
			vec_select = spu_or(spu_cmpgt(vecss_neux, vec_xmaxcp), vec_select);
			vec_select = spu_or(vec_selectx, vec_select);
			
			vec_select2 = spu_or(spu_cmpgt(vec_nullcp, vecss_neux2), vec_null);
			vec_select2 = spu_or(spu_cmpgt(vecss_neux2, vec_xmaxcp), vec_select2);
			vec_select2 = spu_or(vec_selectx, vec_select2);
			
			vec_select3 = spu_or(spu_cmpgt(vec_nullcp, vecss_neux3), vec_null);
			vec_select3 = spu_or(spu_cmpgt(vecss_neux3, vec_xmaxcp), vec_select3);
			vec_select3 = spu_or(vec_selectx, vec_select3);
			
			vec_select4 = spu_or(spu_cmpgt(vec_nullcp, vecss_neux4), vec_null);
			vec_select4 = spu_or(spu_cmpgt(vecss_neux4, vec_xmaxcp), vec_select4);
			vec_select4 = spu_or(vec_selectx, vec_select4);

			//Translatiere
			vec_data = spu_sel(vec_source, vec_background, vec_select); 
			vec_data2 = spu_sel(vec_source2, vec_background, vec_select2);
			vec_data3 = spu_sel(vec_source3, vec_background, vec_select3); 
			vec_data4 = spu_sel(vec_source4, vec_background, vec_select4); 			
			
			start = spu_extract(vecss_neux,0) - tmp;
			start2 = spu_extract(vecss_neux2,0) - tmp;
			start3 = spu_extract(vecss_neux3,0) - tmp;
			start4 = spu_extract(vecss_neux4,0) - tmp;
			
			data[start] = (unsigned char)spu_extract(vec_data, 0);
			data[start+1] = (unsigned char)spu_extract(vec_data, 1);
			data[start+2] = (unsigned char)spu_extract(vec_data, 2);
			data[start+3] = (unsigned char)spu_extract(vec_data, 3);
			data[start+4] = (unsigned char)spu_extract(vec_data, 4);
			data[start+5] = (unsigned char)spu_extract(vec_data, 5);
			data[start+6] = (unsigned char)spu_extract(vec_data, 6);
			data[start+7] = (unsigned char)spu_extract(vec_data, 7);
			
			data[start2] = (unsigned char)spu_extract(vec_data2, 0);
			data[start2+1] = (unsigned char)spu_extract(vec_data2, 1);
			data[start2+2] = (unsigned char)spu_extract(vec_data2, 2);
			data[start2+3] = (unsigned char)spu_extract(vec_data2, 3);
			data[start2+4] = (unsigned char)spu_extract(vec_data2, 4);
			data[start2+5] = (unsigned char)spu_extract(vec_data2, 5);
			data[start2+6] = (unsigned char)spu_extract(vec_data2, 6);
			data[start2+7] = (unsigned char)spu_extract(vec_data2, 7);
			
			data[start3] = (unsigned char)spu_extract(vec_data3, 0);
			data[start3+1] = (unsigned char)spu_extract(vec_data3, 1);
			data[start3+2] = (unsigned char)spu_extract(vec_data3, 2);
			data[start3+3] = (unsigned char)spu_extract(vec_data3, 3);
			data[start3+4] = (unsigned char)spu_extract(vec_data3, 4);
			data[start3+5] = (unsigned char)spu_extract(vec_data3, 5);
			data[start3+6] = (unsigned char)spu_extract(vec_data3, 6);
			data[start3+7] = (unsigned char)spu_extract(vec_data3, 7);
			
			data[start4] = (unsigned char)spu_extract(vec_data4, 0);
			data[start4+1] = (unsigned char)spu_extract(vec_data4, 1);
			data[start4+2] = (unsigned char)spu_extract(vec_data4, 2);
			data[start4+3] = (unsigned char)spu_extract(vec_data4, 3);
			data[start4+4] = (unsigned char)spu_extract(vec_data4, 4);
			data[start4+5] = (unsigned char)spu_extract(vec_data4, 5);
			data[start4+6] = (unsigned char)spu_extract(vec_data4, 6);
			data[start4+7] = (unsigned char)spu_extract(vec_data4, 7);
		
			
			vecss_neux += vecss_32;
			vecss_neux2 += vecss_32;
			vecss_neux3 += vecss_32;
			vecss_neux4 += vecss_32;
		}
		vecss_neuy += vecss_one;
	}
}


float calculate_mutual_information4(unsigned char* data, unsigned char* source)
{
	unsigned char 	a1,a2,a3,a4,a5,a6,a7,a8,
					b1,b2,b3,b4,b5,b6,b7,b8,
					a11,a12,a13,a14,a15,a16,a17,a18,
					b11,b12,b13,b14,b15,b16,b17,b18;

    float 	sum = 0.0;
    
    unsigned short 	probn[64] __attribute__((aligned (16))), 
					probm[64] __attribute__((aligned (16))), 
					probnm[64][64] __attribute__((aligned (16))),
					us_max;
	
	int	i;
	unsigned short x, y, start, offset;
	
	vector unsigned short	vecus_probn[8],
							vecus_probm[8], 
							vecus_probnm[8][64];

    vector float 	vecf_probn[16],
					vecf_probm[16],
					vecf_probnm[16][64],
					vecf_tmp1, vecf_tmp2,
					vecf_result,
					vecf_max,
					vecf_null = spu_splats((float)0),
					vecf_modul = spu_splats((float)MODUL);

	vector unsigned int vecui_select, vecui_selectx;
	
    
    vector unsigned char 	vecuc_a,
							vecuc_b,
							vecuc_source,
							vecuc_data,
							vecuc_null = spu_splats((unsigned char)0),
							vecuc_select;
							        
  for(x=0;x<64;x++) {
		probn[x]=0;
		probm[x]=0;
		for(y=0;y<64;y++) {
			probnm[x][y]=0;
		}
	}
	
	for (i=0;i<imagesize_s;i+=16) {
		
		vecuc_source = (vector unsigned char){	source[i], source[i+1], source[i+2], source[i+3],
												source[i+4], source[i+5], source[i+6], source[i+7],
												source[i+8], source[i+9], source[i+10], source[i+11],
												source[i+12], source[i+13], source[i+14], source[i+15]};
    		
		vecuc_data = (vector unsigned char){	data[i], data[i+1], data[i+2], data[i+3],
												data[i+4], data[i+5], data[i+6], data[i+7],
												data[i+8], data[i+9], data[i+10], data[i+11],
												data[i+12], data[i+13], data[i+14], data[i+15]};
		
        a1=data[i]/4;
        a2=data[i+1]/4;
        a3=data[i+2]/4;
        a4=data[i+3]/4;
        a5=data[i+4]/4;
        a6=data[i+5]/4;
        a7=data[i+6]/4;
        a8=data[i+7]/4;
        a11=data[i+8]/4;
        a12=data[i+9]/4;
        a13=data[i+10]/4;
        a14=data[i+11]/4;
        a15=data[i+12]/4;
        a16=data[i+13]/4;
        a17=data[i+14]/4;
        a18=data[i+15]/4;
        b1=source[i]/4;
        b2=source[i+1]/4;
        b3=source[i+2]/4;
        b4=source[i+3]/4;
        b5=source[i+4]/4;
        b6=source[i+5]/4;
        b7=source[i+6]/4;
        b8=source[i+7]/4;
        b11=source[i+8]/4;
        b12=source[i+9]/4;
        b13=source[i+10]/4;
        b14=source[i+11]/4;
        b15=source[i+12]/4;
        b16=source[i+13]/4;
        b17=source[i+14]/4;
        b18=source[i+15]/4;
					
    		
		vecuc_a = (vector unsigned char){a1,a2,a3,a4,a5,a6,a7,a8,a11,a12,a13,a14,a15,a16,a17,a18};
		vecuc_b = (vector unsigned char){b1,b2,b3,b4,b5,b6,b7,b8,b11,b12,b13,b14,b15,b16,b17,b18};        
		
		probn[b1]++;
		probn[b2]++;
		probn[b3]++;
		probn[b4]++;
		probn[b5]++;
		probn[b6]++;
		probn[b7]++;
		probn[b8]++;
		probn[b11]++;
		probn[b12]++;
		probn[b13]++;
		probn[b14]++;
		probn[b15]++;
		probn[b16]++;
		probn[b17]++;
		probn[b18]++;
		
		probm[a1]++;
		probm[a2]++;
		probm[a3]++;
		probm[a4]++;
		probm[a5]++;
		probm[a6]++;
		probm[a7]++;
		probm[a8]++;
		probm[a11]++;
		probm[a12]++;
		probm[a13]++;
		probm[a14]++;
		probm[a15]++;
		probm[a16]++;
		probm[a17]++;
		probm[a18]++;

        vecuc_select = spu_or(spu_cmpeq(vecuc_source, vecuc_null), spu_cmpeq(vecuc_data, vecuc_null));
        vecuc_a = spu_sel(vecuc_a, vecuc_null, vecuc_select);
        vecuc_b = spu_sel(vecuc_b, vecuc_null, vecuc_select);

		a1 = spu_extract(vecuc_a, 0);
		a2 = spu_extract(vecuc_a, 1);
        a3 = spu_extract(vecuc_a, 2);
        a4 = spu_extract(vecuc_a, 3);
        a5 = spu_extract(vecuc_a, 4);
        a6 = spu_extract(vecuc_a, 5);
        a7 = spu_extract(vecuc_a, 6);
        a8 = spu_extract(vecuc_a, 7);
        a11 = spu_extract(vecuc_a, 8);
        a12 = spu_extract(vecuc_a, 9);
        a13 = spu_extract(vecuc_a, 10);
        a14 = spu_extract(vecuc_a, 11);
        a15 = spu_extract(vecuc_a, 12);
        a16 = spu_extract(vecuc_a, 13);
        a17 = spu_extract(vecuc_a, 14);
        a18 = spu_extract(vecuc_a, 15);
        
        b1 = spu_extract(vecuc_b, 0);
        b2 = spu_extract(vecuc_b, 1);
        b3 = spu_extract(vecuc_b, 2);
        b4 = spu_extract(vecuc_b, 3);
        b5 = spu_extract(vecuc_b, 4);
        b6 = spu_extract(vecuc_b, 5);
        b7 = spu_extract(vecuc_b, 6);
        b8 = spu_extract(vecuc_b, 7);
        b11 = spu_extract(vecuc_b, 8);
        b12 = spu_extract(vecuc_b, 9);
        b13 = spu_extract(vecuc_b, 10);
        b14 = spu_extract(vecuc_b, 11);
        b15 = spu_extract(vecuc_b, 12);
        b16 = spu_extract(vecuc_b, 13);
        b17 = spu_extract(vecuc_b, 14);
        b18 = spu_extract(vecuc_b, 15);
    
		probnm[a1][b1]++;
		probnm[a2][b2]++;
		probnm[a3][b3]++;
		probnm[a4][b4]++;
		probnm[a5][b5]++;
		probnm[a6][b6]++;
		probnm[a7][b7]++;
		probnm[a8][b8]++;
		probnm[a11][b11]++;
		probnm[a12][b12]++;
		probnm[a13][b13]++;
		probnm[a14][b14]++;
		probnm[a15][b15]++;
		probnm[a16][b16]++;
		probnm[a17][b17]++;
		probnm[a18][b18]++;	
	}
	
     for(x=0;x<8;x++) {
	
		//start = MULTIPLY(x,8);
		start = x * 8;
		
        vecus_probn[x] = (vector unsigned short){	probn[start], probn[start+1], probn[start+2], probn[start+3],
													probn[start+4], probn[start+5], probn[start+6], probn[start+7]};
		
		vecus_probm[x] = (vector unsigned short){	probm[start], probm[start+1], probm[start+2], probm[start+3],
													probm[start+4], probm[start+5], probm[start+6], probm[start+7]};
													
		for(y=0;y<64;y++) {
			vecus_probnm[x][y]= (vector unsigned short){probnm[start][y], probnm[start+1][y], probnm[start+2][y], probnm[start+3][y],
														probnm[start+4][y], probnm[start+5][y], probnm[start+6][y], probnm[start+7][y]};
		}
	}	
	
	us_max=0;
	
	for(x=0; x<8; x++) {
		us_max += vector_us_sum(vecus_probn[x]);
	}

	vecf_max = spu_splats((float)us_max);
	vecf_max = spu_c_invert(vecf_max);						


	for(x=0; x<16; x++) {
		
		//start = MULTIPLY((x%2),4);
		//offset = MULTIPLY(x,0.5);		
		start = (x%2)*4;
		offset = x/2;
		
		vecf_probn[x] = (vector float){	spu_extract(vecus_probn[offset], start),
										spu_extract(vecus_probn[offset], start + 1),
										spu_extract(vecus_probn[offset], start + 2),
										spu_extract(vecus_probn[offset], start + 3)}									
						* vecf_max;
	}
  

	us_max=0;
	
	for(x=0; x<8; x++) {
		us_max += vector_us_sum(vecus_probm[x]);
	}

	vecf_max = spu_splats((float)us_max);
	vecf_max = spu_c_invert(vecf_max);
  
	for(x=0; x<16; x++) {
	
		//start = MULTIPLY((x%2),4);
		//offset = MULTIPLY(x,0.5);
		start = (x%2)*4;
		offset = x/2;
		
		vecf_probm[x] = (vector float){	spu_extract(vecus_probm[offset],start),
										spu_extract(vecus_probm[offset],start+1),
										spu_extract(vecus_probm[offset],start+2),
										spu_extract(vecus_probm[offset],start+3)}									
						* vecf_max;
	}
  
    us_max=0;
	
	for(x=0;x<8;x++) {
        for(y=0;y<64;y++) {
            us_max += vector_us_sum(vecus_probnm[x][y]);
		}
	}

	vecf_max = spu_splats((float)us_max);
	vecf_max = spu_c_invert(vecf_max);
  
	for(x=0;x<16;x++) {
		
		//start = MULTIPLY((x%2),4);
		//offset = MULTIPLY(x,0.5);
		start = (x%2)*4;
		offset = x/2;
		
	  for(y=0;y<64;y++) {
						
			vecf_probnm[x][y] = (vector float){	spu_extract(vecus_probnm[offset][y],start),
												spu_extract(vecus_probnm[offset][y],start+1),
												spu_extract(vecus_probnm[offset][y],start+2),
												spu_extract(vecus_probnm[offset][y],start+3)}
								* vecf_max;								
		}
	}

	
	for(x=0;x<16;x++) {
	
		vecui_selectx = spu_cmpeq(vecf_probn[x], vecf_null);
		
		for(y=0;y<64;y++) {
		
			vecf_tmp1 = spu_splats(spu_extract(vecf_probm[y/4],y%4));
												
			vecui_select = spu_or(vecui_selectx, 
                                  spu_cmpeq(vecf_probnm[x][y], vecf_null));
								  
            vecui_select = spu_or(vecui_select, spu_cmpeq(vecf_tmp1, vecf_null));

            
 		    vecf_tmp2 = logf4(vecf_probnm[x][y] / (vecf_probn[x] * vecf_tmp1));
            
			vecf_result = spu_sel(vecf_probnm[x][y] * vecf_modul * vecf_tmp2, vecf_null, vecui_select);  
			
			sum += vector_f_sum(vecf_result);
		}
	}	
	return(sum);  
}


int main(unsigned long long id, unsigned long long parm)
{
  int alpha,offset_x,offset_y;
	unsigned int tag_id=0;
	float dumf1,best_cc;
	int best_offset_x,best_offset_y,best_alpha;
	
	spu_writech(MFC_WrTagMask,-1);
	
	spu_mfcdma32((void*)(&ctx),(unsigned int)parm, sizeof(context),tag_id,MFC_GET_CMD);
	(void)spu_mfcstat(2);
	
	
	//printf("Hello Cell (0x%llx),\tSPU#%d\n", id,ctx.dumi3);
	xmax=ctx.dumi1;
	ymax=ctx.dumi2;
	no_spu=ctx.dumi3;
	
	/*xmax=spu_splats(ctx.dumi1);
	ymax=spu_splats(ctx.dumi2);*/
	
	
	
		
	//printf("xmax=%d\n",xmax);printf("ymax=%d\n",ymax);
	imagesize_s=xmax*ymax;
	//printf("%d\n",ctx.slice);
	
	spu_mfcdma32((void *)(slice),(unsigned int)(ctx.slice+0),16384*sizeof(unsigned char),tag_id,MFC_GET_CMD);
	spu_mfcdma32((void *)(slice+16384),(unsigned int)(ctx.slice+16384),16384*sizeof(unsigned char),tag_id,MFC_GET_CMD);
	spu_mfcdma32((void *)(slice+32768),(unsigned int)(ctx.slice+32768),12032*sizeof(unsigned char),tag_id,MFC_GET_CMD);
	(void)spu_mfcstat(2);
	spu_mfcdma32((void *)(target),(unsigned int)(ctx.target+0),16384*sizeof(unsigned char),tag_id,MFC_GET_CMD);
	spu_mfcdma32((void *)(target+16384),(unsigned int)(ctx.target+16384),16384*sizeof(unsigned char),tag_id,MFC_GET_CMD);
	spu_mfcdma32((void *)(target+32768),(unsigned int)(ctx.target+32768),12032*sizeof(unsigned char),tag_id,MFC_GET_CMD);
	(void)spu_mfcstat(2);
	//printf("Geladen\n");
	spu_mfcdma32((void *)(result),(unsigned int)(ctx.result+(no_spu*8)),8*sizeof(float),tag_id,MFC_GET_CMD);
	(void)spu_mfcstat(2);
	//for(i=22490;i<22500;i++) printf("%d\n",target[i]);
	//printf("Es wird slice %d bearbeitet\n",(int)(result[0]));
	best_cc=0.0;
	memcpy(temp,slice,imagesize_s*sizeof(unsigned char));
  memcpy(temp_slice,slice,imagesize_s*sizeof(unsigned char));
	//for(i=22490;i<22500;i++) printf("%d\n",temp[i]);
	//for(i=100;i<110;i++) printf("result[%d]=%f\n",i,result[i]);
	
	for(alpha=-20;alpha<20;alpha++) { 
	   //printf("alpha=%d\n",alpha);
		 rotate2D(alpha,temp_slice,slice);
			for(offset_x=-30;offset_x<30;offset_x++) {
				
				for(offset_y=-30;offset_y<30;offset_y++) {
   					translate2D_0(offset_x,offset_y,temp,temp_slice);
				
					//dumf1 = 1/no_spu;	
	 				dumf1 = calculate_mutual_information4(target,temp);
					//dumf1=calculate_cc_vector(target,temp);
					if(dumf1>best_cc) {
						best_cc=dumf1;
						best_offset_x=offset_x;
						best_offset_y=offset_y;
						best_alpha=alpha;
					}
	 				//printf("offset_x=%d\toffset_y=%d\tcc=%f\n",offset_x,offset_y,dumf1);
				}
			}
		}
	//printf("%d\n",no_spu);
	result[1]=(float)(best_offset_x);
	result[2]=(float)(best_offset_y);
	result[3]=result[0];
	result[4]=(float)(best_alpha);
	result[5]=(float)(best_cc);
	
	//printf("Best_alpha=%d\tBest_offset_x=%d\tBest_offset_x=%d\tBest_oi=%f\n",best_alpha,best_offset_x,best_offset_y,best_cc);
	spu_mfcdma32((void *)(result),(unsigned int)(ctx.result+(no_spu*8)),8*sizeof(float),tag_id,MFC_PUT_CMD);
	(void)spu_mfcstat(2);	
	
  return 0;
}
