# Supplementary material for: Fast multi-core based multimodal registration of 2D cross-sections and 3D datasets
Source: BMC Bioinformatics. 2010 Jan 11;11:20. doi: 10.1186/1471-2105-11-20 (PMC2821319; doi:10.1186/1471-2105-11-20)
Supplement: Additional file 1 — Yellow Dog Linux 6.1 with kernel 2.6.23-9 was installed on the console and the source-code was compiled with the GNU c compiler (gcc) version 4.1.1. [file 1471-2105-11-20-S1.zip › source/spu/multimodal_align_spu.d]

multimodal_align_spu.o multimodal_align_spu.i multimodal_align_spu.lst multimodal_align_spu.d : multimodal_align_spu.c \
  /usr/lib/gcc/spu/4.1.1/include/spu_intrinsics.h \
  /usr/lib/gcc/spu/4.1.1/include/spu_internals.h \
  /usr/lib/gcc/spu/4.1.1/../../../../spu/include/stdio.h \
  /usr/lib/gcc/spu/4.1.1/../../../../spu/include/_ansi.h \
  /usr/lib/gcc/spu/4.1.1/../../../../spu/include/newlib.h \
  /usr/lib/gcc/spu/4.1.1/../../../../spu/include/sys/config.h \
  /usr/lib/gcc/spu/4.1.1/../../../../spu/include/machine/ieeefp.h \
  /usr/lib/gcc/spu/4.1.1/include/stddef.h \
  /usr/lib/gcc/spu/4.1.1/include/stdarg.h \
  /usr/lib/gcc/spu/4.1.1/../../../../spu/include/sys/reent.h \
  /usr/lib/gcc/spu/4.1.1/../../../../spu/include/_ansi.h \
  /usr/lib/gcc/spu/4.1.1/../../../../spu/include/sys/_types.h \
  /usr/lib/gcc/spu/4.1.1/../../../../spu/include/sys/lock.h \
  /usr/lib/gcc/spu/4.1.1/../../../../spu/include/sys/custom_file.h \
  /usr/lib/gcc/spu/4.1.1/../../../../spu/include/sys/types.h \
  /usr/lib/gcc/spu/4.1.1/../../../../spu/include/machine/_types.h \
  /usr/lib/gcc/spu/4.1.1/include/limits.h \
  /usr/lib/gcc/spu/4.1.1/../../../../spu/include/machine/types.h \
  /usr/lib/gcc/spu/4.1.1/../../../../spu/include/sys/features.h \
  /usr/lib/gcc/spu/4.1.1/../../../../spu/include/sys/stdio.h \
  /usr/lib/gcc/spu/4.1.1/include/spu_intrinsics.h \
  /usr/lib/gcc/spu/4.1.1/include/spu_mfcio.h \
  /usr/lib/gcc/spu/4.1.1/../../../../spu/include/stdint.h \
  /usr/lib/gcc/spu/4.1.1/../../../../spu/include/math.h \
  /usr/lib/gcc/spu/4.1.1/../../../../spu/include/simdmath.h \
  ../multimodal_align.h \
  /usr/lib/gcc/spu/4.1.1/../../../../spu/include/time.h \
  /usr/lib/gcc/spu/4.1.1/../../../../spu/include/machine/time.h \
  /usr/lib/gcc/spu/4.1.1/../../../../spu/include/signal.h \
  /usr/lib/gcc/spu/4.1.1/../../../../spu/include/sys/signal.h
